# Supplementary material for: TRAF6 maintains mammary stem cells and promotes pregnancy-induced mammary epithelial cell expansion
Source: Commun Biol. 2019 Aug 6;2:292. doi: 10.1038/s42003-019-0547-7 (PMC6684589; doi:10.1038/s42003-019-0547-7)
Supplement: Supplementary file 3 — Supplementary Data 1 [file 42003_2019_547_MOESM3_ESM.xlsx]

## Sheet: Fig.1
	(b)				(c)				(d)
		WT	KO			WT	KO			WT	KO
	Mouse1	36	24		Mouse1	55.47	56.64		Mouse1	44.52	43.35
	Mouse2	30	19		Mouse2	68.1	73.36		Mouse2	31.89	26.63
	Mouse3	24	20		Mouse3	58.42	58.05		Mouse3	41.57	41.94
	Mouse4	28	16
	Mouse5	24	18
	Mouse6	20	23
	Mouse7	35	19
	Mouse8	23	20
	Mouse9	38	22
	Mouse10	25	18
	Mouse11	31	17
	Mouse12	25	23
	Mouse13	36	16

## Sheet: Fig.2
	(d)	Virgin
		Luminal			Basal
		WT	He	KO	WT	He	KO
	R1	65.0932	49.9089	50.8274	34.9068	50.0911	49.1726
	R2	67.9583	60.0761	63.7755	32.0417	39.9239	36.2245
	R3	57.5558	60.8146	64.8492	42.4442	39.1854	35.1508
		P14
		Luminal			Basal
		WT	He	KO	WT	He	KO
	R1	34.8548	39.7751	38.0021	65.1452	60.2249	61.9979
	R2	56.8607	57.62	51.5823	43.1393	42.38	48.4177
	R3	44.086	36.9565	34.4086	55.914	63.0435	65.5914
	R4	44.086	35.1064	42.1053	55.914	64.8936	57.8947
		L1
		Luminal			Basal
		WT	He	KO	WT	He	KO
	R1	57.1429	53.7393	65.1805	42.8571	46.2607	34.8195
	R2	56.25	65.1515	58.5338	43.75	34.8485	41.4662
	R3	64.4324	61.4496	65.1376	35.5676	38.5504	34.8624

## Sheet: Fig.3
	(a)							(c)						(e)						(g)
			Luminal progenitor		MaSC				Luminal progenitor		MaSC				Luminal progenitor		MaSC				Luminal progenitor		MaSC
			He	KO	He	KO			He	KO	He	KO			WT	KO	WT	KO			WT	KO	WT	KO
		R1	0.016129	0.00294985	0.0078125	0.00084674			84.6154	92.3077	292.308	192.308		Mouse1	0.00885	0.008403	0.004202	0.004762			53.8462	76.9231	184.615	153.846
		R2	0.0106383	0.00359712	0.0105263	0.000655308			76.9231	69.2308	100	107.692		Mouse2	0.010753	0.004587	0.004329	0.004082			130.769	130.769	223.077	53.8462
		R3	0.0185185	0.00537634	0.0106383	0.00181818			100	269.231	107.692	161.538		Mouse3	0.004274	0.005291	0.002899	0.001555			138.462	176.923	284.615	107.692
		R4	0.0144928	0.00380228	0.00892857	0.00123457			92.3077	253.846	176.923	61.5385		Mouse4	0.006494		0.001263				146.154	246.154	246.154	123.077
									246.154	115.385	76.9231	176.923									246.154	53.8462	107.692	215.385
									215.385	176.923	69.2308	84.6154									107.692	69.2308	69.2308	138.462
									53.8462	184.615	61.5385	146.154									223.077	107.692	138.462	207.692
									61.5385	130.769	53.8462	261.538									330.769	123.077	100	253.846
									261.538	169.231	184.615	153.846									69.2308	192.308	146.154	261.538
									207.692	123.077	161.538	76.9231									69.2308	84.6154	92.3077	76.9231
									61.5385	153.846	146.154	107.692									100	130.769	130.769	100
									153.846	84.6154	53.8462	161.538									230.769	369.231	192.308	115.385
									138.462	92.3077	176.923	100									53.8462	130.769	53.8462	176.923
									200	100	61.5385	169.231									100	115.385	84.6154	115.385
									130.769	61.5385	115.385	61.5385									107.692	92.3077	169.231	269.231
									84.6154	69.2308	84.6154	138.462									246.154	223.077	161.538	100
									53.8462	53.8462	284.615	69.2308									61.5385	115.385	200	169.231
									107.692	69.2308	253.846	53.8462									92.3077	123.077	76.9231	138.462
									92.3077	69.2308	161.538	130.769									107.692	153.846	107.692	100
									53.8462	123.077	138.462	107.692									92.3077	100	115.385	107.692
									100	76.9231	130.769	261.538									107.692	107.692	130.769	192.308
									61.5385	61.5385	61.5385	61.5385									215.385	146.154	130.769	84.6154
									100	192.308	92.3077	84.6154									115.385	215.385	153.846	123.077
									130.769	169.231	123.077	100									130.769	115.385	123.077	130.769
									92.3077	92.3077	76.9231	92.3077									169.231	69.2308	92.3077	153.846
									115.385	230.769	169.231	284.615									100	130.769	207.692	107.692
									61.5385	107.692	130.769	138.462									192.308	53.8462	92.3077	138.462
									53.8462	130.769	184.615	61.5385									53.8462	61.5385	123.077	100
									276.923	138.462	53.8462	215.385									61.5385	100		138.462
									100	69.2308	123.077	123.077									115.385	153.846
									76.9231	69.2308	107.692	138.462									69.2308	92.3077
									84.6154	53.8462	69.2308	61.5385									69.2308	215.385
									61.5385	53.8462	123.077	161.538									146.154	130.769
									107.692	76.9231	53.8462	61.5385									53.8462	253.846
									230.769	92.3077	92.3077										130.769	69.2308
									69.2308	84.6154											176.923	76.9231
									53.8462	138.462											153.846	169.231
									53.8462	207.692											176.923	92.3077
									138.462	138.462											253.846	61.5385
									53.8462	76.9231											161.538	153.846
									153.846	92.3077											76.9231	115.385
									115.385	100											84.6154	84.6154
									76.9231	76.9231
									61.5385	146.154
									176.923	100
									100	123.077
									169.231	61.5385
									176.923	61.5385
									130.769	100
									192.308	153.846
									130.769	53.8462
									61.5385	146.154
									69.2308	69.2308
									61.5385	100
									107.692	69.2308
									107.692	138.462
									123.077	92.3077
										53.8462
										123.077
										100
										146.154

## Sheet: Fig.4
(a)	Traf6
		Luminal								Basal
		He				KO				He				KO
		R1	R2	R3	R4	R1	R2	R3	R4	R1	R2	R3	R4	R1	R2	R3	R4
	Virgin	1.67427	2.28055	1.58276		0.0154757	0.00767848	0.0447057		1.3578	1.28556	1.32192		0.0191061	0.0426322	0.0289112
	P14	3.5483	2.34291	4.70769	3.63041	0.0183344	0.0296278	0.0088068	0.0090583	1.08176	1.08943	1.25523	1.17158	0.0328053	0.0133151	0.0107032	0.00605438
	L1	6.49691	8.45703	3.51156		0.0101946	0.0103308	0.00383331		0.762175	1.03993	0.953221		0.0123735	0.0251606	0.00978373
(b)	Csn2
		Luminal						Basal
		He			KO			He			KO
		R1	R2	R3	R1	R2	R3	R1	R2	R3	R1	R2	R3
	Virgin	ND	ND	ND	ND	ND	ND	ND	ND	ND	ND	ND	ND
	L1	8.15	11.3	7.67	5.99	9.12	7.91	0.0508251	0.453	0.166	0.0380096	0.559	0.0924562
	Wap
		Luminal						Basal
		He			KO			He			KO
		R1	R2	R3	R1	R2	R3	R1	R2	R3	R1	R2	R3
	Virgin	ND	ND	ND	ND	ND	ND	ND	ND	ND	ND	ND	ND
	L1	4.68	9.46	9.36	3.05	3.75	9.89	0.0291	0.563424	0.179356	0.020746	0.518158	0.134363

## Sheet: Fig.5
(a)	Ccnd1
		Luminal								Basal
		He				KO				He				KO
		R1	R2	R3	R4	R1	R2	R3	R4	R1	R2	R3	R4	R1	R2	R3	R4
	Virgin	0.328179	0.32272	0.275707		0.246999	0.206776	0.537764		0.379472	0.421446	0.234169	0	0.320489	0.418227	0.242711	0
	P14	0.65964	0.672996	1.55156	0.909727	0.774895	1.3065	0.911259	0.585914	0.431915	0.513587	0.638528	0.641785	0.44229	0.459918	0.402034	0.282581
	L1	0.076403	0.074805	0.126916		0.079182	0.112606	0.132848		0.067526	0.0604222	0.500441	0	0.0526057	0.0466193	0.456574	0
(d)		Luminal			Basal
		WT	He	KO	WT	He	KO
	R1	21.98	21.39	12.12	6.95	5.56	3.48
	R2	17.06	17.53	12.98	4.39	4.53	3.4
	R3	17.91	17.24	12.48	4.73	5.52	3.99
	R4	28.47	21.66	15.56	4.67	4.88	3.7
(e)	Birc2
		Luminal								Basal
		He				KO				He				KO
		R1	R2	R3	R4	R1	R2	R3	R4	R1	R2	R3	R4	R1	R2	R3	R4
	Virgin	0.161865	0.202775	0.149085		0.093115	0.1181	0.16975		0.148825	0.083075	0.136475		0.080805	0.175385	0.04444
	P14	0.660955	0.61438	0.76341	0.43446	0.27028	0.355945	0.43667	0.22574	0.162265	0.22463	0.29525	0.214505	0.13294	0.163385	0.139515	0.09874
	L1	0.35904	0.331835	0.33669		0.16628	0.11674	0.11155		0.208595	0.097565	0.14549		0.16893	0.08981	0.086425
	Birc3
		Luminal								Basal
		He				KO				He				KO
		R1	R2	R3	R4	R1	R2	R3	R4	R1	R2	R3	R4	R1	R2	R3	R4
	Virgin	0.556233	0.891958	0.158783		0.14135	0.38045	0.0814167		0.3686	0.171808	0.33405		0.23055	0.350775	0.0455083
	P14	1.95678	0.594217	1.81428	1.21013	0.515483	0.300625	0.60445	0.288767	0.678283	0.760008	0.714933	0.7509	0.2738	0.185467	0.271575	0.223033
	L1	3.66876	4.23483	2.41118		0.844608	0.519983	0.245075		0.418975	0.441617	0.355367		0.186467	0.206817	0.0819417
	Tnfaip3
		Luminal								Basal
		He				KO				He				KO
		R1	R2	R3	R4	R1	R2	R3	R4	R1	R2	R3	R4	R1	R2	R3	R4
	Virgin	0.147958	0.230207	0.073522		0.024132	0.059592	0.010781		0.129258	0.19526	0.114818		0.071768	0.279268	0.018881
	P14	0.935777	0.238111	0.64607	0.595148	0.037895	0.025238	0.041221	0.021424	0.155437	0.153557	0.153902	0.17143	0.052468	0.101504	0.141644	0.089646
	L1	0.660377	1.2439	0.483991		0.135203	0.044629	0.016591		0.347659	0.401337	0.326102		0.077205	0.066775	0.031308
(g)		He				KO
		R1	R2	R3	R4	R1	R2	R3	R4
	Virgin	0	0	0	0	0	0	0	0
	P14	0.287356	0.239234	0	0	3.07692	2.5641	2.77778	1.77515
	L1	0.408163	0	0.534759	0	1.98676	1.64835	1.5625	0.724638

## Sheet: Fig.6
(b)	Nfkbia
		Luminal								Basal
		He				KO				He				KO
		R1	R2	R3	R4	R1	R2	R3	R4	R1	R2	R3	R4	R1	R2	R3	R4
	Virgin	0.763895	0.62249	0.465637		0.194102	0.282101	0.060817		0.260887	0.21992	0.241052		0.322315	0.53605	0.0368825
	P14	1.50745	1.27332	1.47969	1.63241	0.344026	0.456304	0.473773	0.238679	0.388593	0.383893	0.289612	0.327353	0.126706	0.103776	0.110759	0.0926779
	L1	1.1854	1.63578	1.54667		0.324645	0.296149	0.136566		0.419865	0.480422	0.785989		0.14127	0.180078	0.0590285

## Sheet: Fig.7
(c)	Birc3								(f)	Birc3						(i)	Birc3
		WT			KO					Rankl	0	2					Rankl	0			2
	0	0.222667	0.229333	0.206533	0.206133	0.169867	0.1976			TPCA1	0	0	0.3	1				Cont	siNIK#1	siNIK#2	Cont	siNIK#1	siNIK#2
	2	2.73867	3.05733	3.16533	0.537467	0.508267	0.454133				0.344	3.24	2.08	1.326			replication 1	0.604	0.58	0.452	3.866	3.062	3.822
											0.45	2.54	2.1	1.664			replication 2	0.844	0.792	0.726	2.932	3.626	2.796
	Tnfaip3										0.428	2.64	1.88	1.504			replication 3	0.7	0.696	0.618	2.822	2.648	3.268
		WT			KO
	0	0.0188	0.01872	0.01744	0.014	0.01648	0.02016			Tnfaip3							Tnfaip3
	2	0.15656	0.16536	0.16296	0.02376	0.02392	0.02504			Rankl	0	2					Rankl	0			2
										TPCA1	0	0	0.3	1				Cont	siNIK#1	siNIK#2	Cont	siNIK#1	siNIK#2
	Ccnd1										0.0202	0.24	0.1104	0.0842			replication 1	0.0541333	0.0414	0.0594067	0.265767	0.23464	0.2327
		WT			KO						0.0184	0.226	0.0974	0.0734			replication 2	0.0591	0.05144	0.0534467	0.251033	0.237413	0.200277
	0	0.695	0.755	0.731	0.5265	0.5635	0.7955				0.0246	0.188	0.1024	0.0744			replication 3	0.0599733	0.05207	0.05383	0.2485	0.25361	0.173957
	24	1.418	1.307	1.3895	1.4815	1.502	1.379
										Ccnd1							Ccnd1
										Rankl	0	2					Rankl	0			2
										TPCA1	0	0	0.3	1				Cont	siNIK#1	siNIK#2	Cont	siNIK#1	siNIK#2
											0.72	1.572	1.596	1.448			replication 1	0.373	0.4395	0.4252	1.48022	0.818025	0.523275
											0.688	1.412	1.552	1.548			replication 2	0.4835	0.350325	0.4498	1.27495	0.574575	0.669275
											0.772	1.42	1.512	1.24			replication 3	0.45575	0.37845	0.433625	1.04405	0.640275	0.6438

## Sheet: Fig.8
	(a)	WT		KO			(b)		WT			KO				(e)	Rankl	-	+	+
		-	+	-	+				replication 1	replication 2	replication 3	replication 1	replication 2	replication 3				DMSO	DMSO	TPCA1
	replication 1	10500	28000	10100	7600			Cont	8.8	8.28	8.45	6.42	5.42	5.46			replication 1	8.7	16.52	14.96
	replication 2	14250	21750	8800	8800			Rankl	18.41	16.92	17.45	8.95	7.47	8.75			replication 2	6.27	16.24	16.84
	replication 3	13250	21250	10100	7800												replication 3	7.49	16.82	14.46
			0.0108129		0.0486036
	(h)	Rankl	-	+	+		(i)	He		KO			(j)	Rankl	-	+	+
			DMSO	DMSO	AKTi			Cont	Rankl	Cont	Rankl				DMSO	DMSO	AKTi
		replication 1	9.35	16.03	8.81		replication 1	15100	22600	14200	17200			replication 1	15300	21500	14000
		replication 2	10.47	16.42	9.18		replication 2	14500	19600	16400	14700			replication 2	16000	19000	15700
		replication 3	10.86	16.02	8.42		replication 3	16000	27200	16900	15200			replication 3	14500	23700	15100
